# Supplementary material for: Has cross-level clinical coordination changed in the context of the pandemic? The case of the Catalan health system
Source: BMC Health Serv Res. 2024 Aug 21;24:959. doi: 10.1186/s12913-024-11445-7 (PMC11337784; doi:10.1186/s12913-024-11445-7)
Supplement: Supplementary file 4 — Supplementary Material 4 [file 12913_2024_11445_MOESM4_ESM.xlsx]

## Sheet: Hoja1
Additional File 5. Difficulties in use of cross-level clinical coordination mechanisms, by level of care, 2022
Shared electronic medical record of Catalonia
		Total (n= 1267)		PC (n=479)		SC (n=788)
		N	%	N	%	N	%
	1- Any difficulties	261	20.5998	102	21.2944	159	20.1777
	2- Contradictory information	432	34.0963	124	25.8873	308	39.0863
	3- Insufficient knowledge of the computer program	148	11.6811	32	6.68058	116	14.7208
	4- Technical/IT problems	409	32.281	162	33.8205	247	31.3452
	5- Outdated information	164	12.944	41	8.5595	123	15.6091
	6-Lack of information	371	29.2818	138	28.81	233	29.5685
	7- Not used by all centres	414	32.6756	148	30.8977	266	33.7563
	98- Other	46	3.63062	17	3.54906	29	3.6802
Shared electronic medical record of the centre
		Total (n =1252)		PC (n=567)		SC (n=685)
		N	%	N	%	N	%
	1- Any difficulties	365	29.1534	166	29.2769	199	29.0511
	2- Contradictory information	418	33.3866	173	30.5115	245	35.7664
	3- Insufficient knowledge of the computer program	115	9.1853	34	5.99647	81	11.8248
	4- Technical/IT problems	382	30.5112	187	32.9806	195	28.4672
	5- Outdated information	159	12.6997	61	10.7584	98	14.3066
	6-Lack of information	327	26.1182	152	26.8078	175	25.5474
	7- Not used by all centres	312	24.9201	141	24.8677	171	24.9635
	98- Other	30	2.39617	13	2.29277	17	2.48175
Electronic consultations via EMR
		Total (n=654)		PC (n=383)		SC (n=271)
		N	%	N	%	N	%
	1- Any difficulties	201	30.7339	115	30.0261	86	31.7343
	2-Insufficient relevant information provided	188	28.7462	92	24.0209	96	35.4244
	3-Technical/IT problems	113	17.2783	73	19.0601	40	14.7601
	4-Limited time to use	196	29.9694	133	34.7258	63	23.2472
	5-Poor or improper use	90	13.7615	45	11.7493	45	16.6052
	6-Insufficient knowledge of the functioning	53	8.10398	23	6.00522	30	11.0701
	(98-Other	66	10.0917	48	12.5326	18	6.64207
Joint clinical case conferences
		Total (n=275)		PC (n=153)		SC (n=122)
		N	%	N	%	N	%
	1- Any difficulties	84	30.5455	35	22.8758	35	28.6885
	2- Not all the programmed clinical cases are discussed	19	6.90909	10	6.53595	9	7.37705
	3- Cases are not presented in a comprehensive way	16	5.81818	7	4.57516	9	7.37705
	4- Limited capacity of specialits to resolve cases	21	7.63636	18	11.7647	3	2.45902
	5- Incompatible timetable	82	29.8182	47	30.719	35	28.6885
	6 -Technical/IT problems	100	36.3636	68	44.4444	32	26.2295
	7-Insufficient knowledge of the functioning	11	4	5	3.26797	6	4.91803
	8- Limited or poor participation	75	27.2727	44	28.7582	31	25.4098
	98- Other	26	9.45455	17	11.1111	9	7.37705
